# Supplementary material for: Role of Substitution Patterns in Four Regioisomeric Tetraphenylethylene–Thiophene Derivatives
Source: Molecules. 2025 Jul 13;30(14):2953. doi: 10.3390/molecules30142953 (PMC12298548; doi:10.3390/molecules30142953)
Supplement: Supplementary file 1 [file molecules-30-02953-s001.zip]

Archive with 1 entries (1 files):
- molecules-3702017-supplementary.pdf
